# Supplementary material for: Cell type–specific 3D-genome organization and transcription regulation in the brain
Source: Sci Adv. 2025 Feb 26;11(9):eadv2067. doi: 10.1126/sciadv.adv2067 (PMC11864200; doi:10.1126/sciadv.adv2067)
Supplement: Supplementary file 2 — Tables S1 to S3 [file sciadv.adv2067_tables_s1_to_s3.zip]

Archive with 3 entries (3 files):
- adv2067_table_s3.xlsx
- adv2067_table_s2.xlsx
- adv2067_table_s1.xlsx
